# Supplementary material for: Analysis of Phthalates and Alternative Plasticizers in Gloves by Gas Chromatography–Mass Spectrometry and Liquid Chromatography–UV Detection: A Comparative Study
Source: Toxics. 2021 Aug 28;9(9):200. doi: 10.3390/toxics9090200 (PMC8472278; doi:10.3390/toxics9090200)
Supplement: Supplementary file 1 [file toxics-09-00200-s001.zip]

Archive with 1 entries (1 files):
- toxics-1338893-supplementary.pdf
